# Supplementary material for: Cellular Management of Zinc in Group B Streptococcus Supports Bacterial Resistance against Metal Intoxication and Promotes Disseminated Infection
Source: mSphere. 2021 May 19;6(3):e00105-21. doi: 10.1128/mSphere.00105-21 (PMC8265624; doi:10.1128/mSphere.00105-21)
Supplement: TABLE S4 [file msphere.00105-21-st004.xlsx]

## Sheet: RNASeq Ctrl vs +Zn (WT)
Locus tag	Old locus tag	gene label	Function	Ratio	P value	Q value
CHF17_RS00085	CHF17_00014		16S ribosomal RNA	-4.51218	2.61072e-11	1.40524e-10
CHF17_RS00095	CHF17_00016		23S ribosomal RNA	-3.32308	0.00544749	0.0099098
CHF17_RS00100	CHF17_00017		5S ribosomal RNA	-2.57149	0.0273937	0.0429148
CHF17_RS00105	CHF17_00018		tRNA-Val	-5.02903	1.2984e-15	1.05341e-14
CHF17_RS00110	CHF17_00019		tRNA-Asp	-3.48797	5.71854e-12	3.39901e-11
CHF17_RS00115	CHF17_00020		tRNA-Lys	-2.69181	1.19351e-09	5.26425e-09
CHF17_RS00120	CHF17_00021		tRNA-Leu	-2.22948	3.39579e-07	1.12502e-06
CHF17_RS00150	CHF17_00027		16S ribosomal RNA	-4.50557	4.46939e-11	2.34327e-10
CHF17_RS00160	CHF17_00029		23S ribosomal RNA	-3.32308	0.00544749	0.0099098
CHF17_RS00165	CHF17_00030		5S ribosomal RNA	-2.57149	0.0273937	0.0429148
CHF17_RS00170	CHF17_00031		tRNA-Val	-5.02903	1.2984e-15	1.05341e-14
CHF17_RS00175	CHF17_00032		tRNA-Asp	-3.48797	5.71854e-12	3.39901e-11
CHF17_RS00180	CHF17_00033		tRNA-Lys	-2.69181	1.19351e-09	5.26425e-09
CHF17_RS00185	CHF17_00034		tRNA-Leu	-2.22948	3.39579e-07	1.12502e-06
CHF17_RS00290	CHF17_00055	purC	phosphoribosylaminoimidazolesuccinocarboxamide synthase	-11.3102	2.968e-32	7.2504e-31
CHF17_RS00295	CHF17_00056	purL	phosphoribosylformylglycinamidine synthase	-13.2404	5.9085e-26	1.1131e-24
CHF17_RS00300	CHF17_00057	purF	amidophosphoribosyltransferase	-10.89	1.43643e-17	1.41291e-16
CHF17_RS00305	CHF17_00058	purM	phosphoribosylformylglycinamidine cyclo-ligase	-10.0376	7.94604e-19	8.65885e-18
CHF17_RS00310	CHF17_00059	purN	phosphoribosylglycinamide formyltransferase	-6.90335	1.22878e-13	8.56291e-13
CHF17_RS00315	CHF17_00060		GNAT family N-acetyltransferase	-5.35572	8.64914e-12	5.04647e-11
CHF17_RS00320	CHF17_00061	purH	bifunctional phosphoribosylaminoimidazolecarboxamide formyltransferase/IMP cyclohydrolase PurH	-3.6016	9.15584e-12	5.31421e-11
CHF17_RS00335	CHF17_00064		putative N-acetylmannosamine-6-phosphate 2-epimerase	3.8609	9.04007e-09	3.62745e-08
CHF17_RS00345	CHF17_00066		sugar ABC transporter permease	2.75382	1.03686e-05	2.86685e-05
CHF17_RS00350	CHF17_00067		carbohydrate ABC transporter permease	2.32128	8.55818e-06	2.38706e-05
CHF17_RS00385	CHF17_00074	purD	phosphoribosylamine--glycine ligase	-2.08346	0.00926037	0.0161711
CHF17_RS00395	CHF17_00076	purK	5-(carboxyamino)imidazole ribonucleotide synthase	-2.16176	0.00650011	0.0116718
CHF17_RS00400	CHF17_00077		DUF4041 domain-containing protein	-2.25467	1.99446e-19	2.20581e-18
CHF17_RS00415	CHF17_00080		XRE family transcriptional regulator	-4.38878	5.2636e-46	1.74642e-44
CHF17_RS00575	CHF17_00112	infA	translation initiation factor IF-1	-2.37929	1.69299e-11	9.50383e-11
CHF17_RS00580	CHF17_00113	rpmJ	50S ribosomal protein L36	-2.42525	2.97742e-11	1.58724e-10
CHF17_RS00605	CHF17_00118		16S ribosomal RNA	-4.51118	2.63857e-11	1.4168e-10
CHF17_RS00615	CHF17_00120		23S ribosomal RNA	-3.40407	0.00417882	0.00782605
CHF17_RS00620	CHF17_00121		5S ribosomal RNA	-2.57149	0.0273937	0.0429148
CHF17_RS00625	CHF17_00122		tRNA-Val	-9.59805	8.87239e-24	1.39882e-22
CHF17_RS00630	CHF17_00123		tRNA-Gly	-6.17057	1.7574e-22	2.60447e-21
CHF17_RS00635	CHF17_00124		tRNA-Ile	-3.33753	3.24927e-12	1.99534e-11
CHF17_RS00730	CHF17_00142		hypothetical protein	-2.63017	1.24288e-16	1.12314e-15
CHF17_RS00765	CHF17_00149		hypothetical protein	-2.03998	1.06144e-14	8.08078e-14
CHF17_RS00770	CHF17_00150		XRE family transcriptional regulator	-2.53224	1.70819e-14	1.27426e-13
CHF17_RS00825	CHF17_00161		hypothetical protein	2.22635	3.04161e-06	8.97646e-06
CHF17_RS00890	CHF17_00175		addiction module toxin, HicA family	-2.20134	3.07775e-10	1.45882e-09
CHF17_RS00995	CHF17_00196		hypothetical protein	-2.01533	1.60282e-08	6.20742e-08
CHF17_RS01010	CHF17_00200		hypothetical protein	-4.77277	1.36516e-38	3.9931e-37
CHF17_RS01105	CHF17_00219		tRNA-Leu	-2.23665	1.21961e-11	6.91633e-11
CHF17_RS01170	n/a		hypothetical protein	2.54056	0.0300086	0.0464871
CHF17_RS01175	CHF17_00232		ABC transporter permease	3.91482	1.49827e-05	4.06178e-05
CHF17_RS01180	CHF17_00233		ABC transporter ATP-binding protein	2.76583	4.67425e-05	0.000118753
CHF17_RS01195	CHF17_00236	argG	argininosuccinate synthase	2.59728	4.14899e-21	5.39368e-20
CHF17_RS01200	CHF17_00237	argH	argininosuccinate lyase	2.57888	5.05366e-17	4.80098e-16
CHF17_RS01205	CHF17_00238	fba	fructose-1,6-bisphosphate aldolase, class II	-2.61775	1.61098e-12	1.02908e-11
CHF17_RS01215	CHF17_00240	rpmB	50S ribosomal protein L28	-5.16698	8.8491e-21	1.12409e-19
CHF17_RS01235	CHF17_00244		hypothetical protein	-3.87386	2.15275e-17	2.10818e-16
CHF17_RS01335	CHF17_00264		16S ribosomal RNA	-4.5132	2.58223e-11	1.39328e-10
CHF17_RS01345	CHF17_00266		23S ribosomal RNA	-3.32308	0.00544749	0.0099098
CHF17_RS01350	CHF17_00267		5S ribosomal RNA	-2.61251	0.0327376	0.0499834
CHF17_RS01420	CHF17_00283	cglB	type II secretion system F family protein	2.41716	7.93666e-13	5.15883e-12
CHF17_RS01445	CHF17_00289		transcriptional regulator	-2.21192	4.03742e-06	1.1763e-05
CHF17_RS01570	CHF17_00312		PRD domain-containing protein	2.7112	1.09889e-16	1.00116e-15
CHF17_RS01575	CHF17_00313		PTS lactose transporter subunit IIB	2.78648	9.83378e-09	3.92196e-08
CHF17_RS01580	CHF17_00314		PTS ascorbate transporter subunit IIC	2.48467	2.34194e-14	1.73538e-13
CHF17_RS01585	CHF17_00315		transketolase	2.19003	1.06989e-12	6.91383e-12
CHF17_RS01595	CHF17_00317		oxidoreductase	2.33342	2.93587e-08	1.10244e-07
CHF17_RS01680	CHF17_00333		hypothetical protein	5.68581	1.3033e-29	2.86855e-28
CHF17_RS01685	CHF17_00334		hypothetical protein	4.1125	6.44113e-35	1.68455e-33
CHF17_RS01690	CHF17_00335		hypothetical protein	5.79934	1.49334e-30	3.41854e-29
CHF17_RS01695	CHF17_00336		hypothetical protein	5.76592	9.60108e-20	1.09452e-18
CHF17_RS01700	CHF17_00337		hypothetical protein	4.42877	6.35001e-10	2.89858e-09
CHF17_RS01770	CHF17_00352		16S ribosomal RNA	-4.5132	2.58223e-11	1.39328e-10
CHF17_RS01780	CHF17_00354		23S ribosomal RNA	-3.32308	0.00544749	0.0099098
CHF17_RS01785	CHF17_00355		5S ribosomal RNA	-2.57149	0.0273937	0.0429148
CHF17_RS01790	CHF17_00356	tRNA	tRNA-Val	-9.59805	8.87239e-24	1.39882e-22
CHF17_RS01795	CHF17_00357	tRNA	tRNA-Gly	-6.17057	1.7574e-22	2.60447e-21
CHF17_RS01800	CHF17_00358	tRNA	tRNA-Ile	-3.33753	3.24927e-12	1.99534e-11
CHF17_RS01880	n/a		GNAT family N-acetyltransferase	-2.69773	4.59171e-08	1.69558e-07
CHF17_RS01940	CHF17_00385		isoprenylcysteine carboxyl methyltransferase	-2.32548	1.21223e-13	8.47417e-13
CHF17_RS01960	CHF17_00389		DUF896 domain-containing protein	-2.74565	2.75003e-49	9.70367e-48
CHF17_RS01965	CHF17_00390		DUF1294 domain-containing protein	-2.60573	2.35908e-19	2.59615e-18
CHF17_RS01995	CHF17_00396	tkt	transketolase	-2.25721	5.30994e-22	7.56667e-21
CHF17_RS02000	CHF17_00397		bacteriocin immunity protein	-2.98876	8.60304e-16	7.18968e-15
CHF17_RS02005	CHF17_00398		ABC transporter ATP-binding protein	-3.00418	2.82112e-36	7.7424e-35
CHF17_RS02120	n/a	rnpB	RNase P RNA component class B	-4.89265	3.79886e-25	6.97922e-24
CHF17_RS02125	CHF17_00421		class I SAM-dependent RNA methyltransferase	-2.01585	4.70202e-11	2.45366e-10
CHF17_RS02250	CHF17_00445	celC	PTS lactose/cellobiose transporter subunit IIA	5.91391	2.94819e-12	1.82558e-11
CHF17_RS02255	CHF17_00446		PTS sugar transporter subunit IIB	5.13215	1.72195e-11	9.61782e-11
CHF17_RS02260	CHF17_00447	celB2	PTS sugar transporter subunit IIC	2.25184	6.51743e-11	3.36154e-10
CHF17_RS02265	CHF17_00448	pflD-1	formate C-acetyltransferase/glycerol dehydratase family glycyl radical enzyme	2.11842	1.27001e-08	5.02356e-08
CHF17_RS02295	n/a		hypothetical protein	2.43568	0.000212358	0.000489701
CHF17_RS02310	CHF17_00457		16S ribosomal RNA	-4.51509	2.44982e-11	1.33479e-10
CHF17_RS02320	CHF17_00459		23S ribosomal RNA	-3.31675	0.00570989	0.0103448
CHF17_RS02325	CHF17_00460		5S ribosomal RNA	-2.61251	0.0327376	0.0499834
CHF17_RS02440	CHF17_00483	manX	PTS mannose transporter subunit IIAB	-2.07431	5.00332e-14	3.62292e-13
CHF17_RS02445	n/a		hypothetical protein	-2.66917	2.11256e-10	1.01212e-09
CHF17_RS02465	CHF17_00487		NCS2 family permease	-2.45623	7.37268e-07	2.34135e-06
CHF17_RS02495	CHF17_00493		hypothetical protein	-2.64294	5.08278e-13	3.33305e-12
CHF17_RS02500	n/a		hypothetical protein	-2.64359	1.46076e-07	5.08179e-07
CHF17_RS02580	CHF17_00509		trimeric intracellular cation channel family protein	-2.06938	5.0113e-06	1.44078e-05
CHF17_RS02625	CHF17_00518	tgt	tRNA guanosine(34) transglycosylase Tgt	-2.02586	7.9669e-10	3.59238e-09
CHF17_RS02645	CHF17_00522		nucleoside deaminase	-2.14076	1.22931e-10	6.0193e-10
CHF17_RS02650	n/a		signal recognition particle sRNA small type	-4.38471	8.26297e-10	3.71083e-09
CHF17_RS02670	CHF17_00526		BMP family ABC transporter substrate-binding protein	2.61394	6.31616e-12	3.7145e-11
CHF17_RS02700	CHF17_00532		16S ribosomal RNA	-4.5132	2.58223e-11	1.39328e-10
CHF17_RS02710	CHF17_00534		23S ribosomal RNA	-3.40407	0.00417882	0.00782605
CHF17_RS02715	CHF17_00535		5S ribosomal RNA	-2.57149	0.0273937	0.0429148
CHF17_RS02720	CHF17_00536		tRNA-Val	-5.02903	1.2984e-15	1.05341e-14
CHF17_RS02725	CHF17_00537		tRNA-Asp	-3.48797	5.71854e-12	3.39901e-11
CHF17_RS02730	CHF17_00538		tRNA-Lys	-2.69181	1.19351e-09	5.26425e-09
CHF17_RS02735	CHF17_00539		tRNA-Leu	-2.22948	3.39579e-07	1.12502e-06
CHF17_RS02780	CHF17_00548		hypothetical protein	2.79856	2.5674e-08	9.72289e-08
CHF17_RS02790	CHF17_00552	nrdF	class 1b ribonucleoside-diphosphate reductase subunit beta	27.2205	6.70595e-265	1.24228e-262
CHF17_RS02795	CHF17_00553	nrdI	class Ib ribonucleoside-diphosphate reductase assembly flavoprotein NrdI	26.6666	1.72193e-278	3.47986e-276
CHF17_RS02800	CHF17_00554	nrdA	class 1b ribonucleoside-diphosphate reductase subunit alpha	30.0742	7.86752e-187	6.47759e-185
CHF17_RS02805	CHF17_00555	lrrG	cell surface protein	25.8674	3.56377e-181	2.64075e-179
CHF17_RS02810	CHF17_00556		hypothetical protein	26.3773	0	0
CHF17_RS02815	n/a		IS3-like element IS861 family transposase	5.18828	1.59243e-171	1.14192e-169
CHF17_RS02820	CHF17_00559		AraC family transcriptional regulator	20.4662	4.67832e-242	6.49994e-240
CHF17_RS02825	CHF17_00560		DUF2316 domain-containing protein	21.3542	2.48325e-211	2.9054e-209
CHF17_RS02830	n/a		4-carboxymuconolactone decarboxylase	22.8197	1.74418e-256	2.76951e-254
CHF17_RS02835	CHF17_00562		cupin domain-containing protein	30.6103	0	0
CHF17_RS02840	CHF17_00563		MerR family transcriptional regulator	9.74878	2.34211e-234	3.06266e-232
CHF17_RS02845	CHF17_00564		Zn-dependent alcohol dehydrogenase	3.49994	1.09993e-56	4.52806e-55
CHF17_RS02850	CHF17_00566		aldo/keto reductase	4.47292	2.77305e-99	1.4336e-97
CHF17_RS02855	CHF17_00567	czcD	cation transporter	4.17111	2.28722e-49	8.20079e-48
CHF17_RS02895	n/a		hypothetical protein	2.17841	1.56748e-05	4.22877e-05
CHF17_RS03070	CHF17_00610		DUF910 domain-containing protein	-3.85798	8.74821e-21	1.11766e-19
CHF17_RS03165	CHF17_00629		DUF1797 domain-containing protein	-3.43426	1.30145e-19	1.46859e-18
CHF17_RS03170	CHF17_00630		amino acid ABC transporter permease	-2.06984	1.24577e-09	5.46221e-09
CHF17_RS03175	CHF17_00631		amino acid ABC transporter ATP-binding protein	-2.08068	3.06709e-15	2.41778e-14
CHF17_RS03180	CHF17_00632		phospho-sugar mutase	17.2925	0	0
CHF17_RS03240	CHF17_00644		HU family DNA-binding protein	-2.48502	1.75191e-13	1.20572e-12
CHF17_RS03245	CHF17_00645		hypothetical protein	-2.96228	0.000292854	0.000658921
CHF17_RS03250	CHF17_00646	pyrDA	dihydroorotate oxidase	-7.91891	1.42945e-58	6.1109e-57
CHF17_RS03280	CHF17_00652		DUF1934 domain-containing protein	-2.03375	9.83056e-08	3.46329e-07
CHF17_RS03390	CHF17_00676	adcA	zinc ABC transporter substrate-binding protein AdcA	-2.5581	4.38451e-17	4.21938e-16
CHF17_RS03405	CHF17_00679		adenosine deaminase	-5.39753	1.7647e-50	6.64903e-49
CHF17_RS03410	CHF17_00680		flavodoxin	-3.42969	8.82452e-36	2.39231e-34
CHF17_RS03440	CHF17_00685		hypothetical protein	4.04009	5.21699e-63	2.41612e-61
CHF17_RS03445	n/a		transposase	4.61183	1.33137e-138	8.70481e-137
CHF17_RS03450	CHF17_00687		IS3 family transposase	5.83235	5.46956e-183	4.1927e-181
CHF17_RS03455	CHF17_00688		IS3 family transposase	7.56401	5.77067e-210	6.10867e-208
CHF17_RS03460	n/a		transposase	7.87749	3.68388e-206	3.56055e-204
CHF17_RS03465	n/a		NINE protein	7.69236	7.32038e-136	4.52034e-134
CHF17_RS03470	CHF17_00689	vex1	ABC transporter permease	8.79162	1.31327e-112	7.29852e-111
CHF17_RS03475	CHF17_00690	vex2	ABC transporter ATP-binding protein	8.48327	1.90355e-166	1.32238e-164
CHF17_RS03480	CHF17_00691	vex3_1	ABC transporter permease	5.69967	5.30244e-147	3.57192e-145
CHF17_RS03485	CHF17_00692	vncR	DNA-binding response regulator	2.01857	1.67123e-18	1.76073e-17
CHF17_RS03495	CHF17_00694		IS3 family transposase	2.27344	2.91283e-20	3.42604e-19
CHF17_RS03500	CHF17_00695		CsbD family protein	-3.54383	4.72194e-08	1.73502e-07
CHF17_RS03505	n/a		hypothetical protein	-3.49011	2.88129e-10	1.37154e-09
CHF17_RS03590	CHF17_00711	dnaI_1	nucleoside triphosphate hydrolase	3.465	0.000452363	0.000989768
CHF17_RS03595	CHF17_00712		PcfB family protein	4.52532	8.67577e-07	2.71255e-06
CHF17_RS03600	CHF17_00713	traG	conjugal transfer protein TraG	2.63461	2.17903e-06	6.5195e-06
CHF17_RS03605	CHF17_00714		hypothetical protein	8.65029	0.000180521	0.000419768
CHF17_RS03610	CHF17_00715		conjugative transfer protein	4.10149	0.00308178	0.00590587
CHF17_RS03615	CHF17_00716		hypothetical protein	3.89897	1.16968e-05	3.21012e-05
CHF17_RS03620	CHF17_00717		hypothetical protein	3.21223	0.00742878	0.0131692
CHF17_RS03625	CHF17_00718		PrgI family protein	5.00096	0.00121084	0.00247399
CHF17_RS03630	CHF17_00719		DUF87 domain-containing protein	4.00887	5.19428e-17	4.89274e-16
CHF17_RS03635	CHF17_00720		CHAP domain-containing protein	5.61279	2.46026e-22	3.62195e-21
CHF17_RS03640	CHF17_00721		hypothetical protein	9.30673	0.000310718	0.000694197
CHF17_RS03645	CHF17_00722		DUF4366 domain-containing protein	5.95323	1.00095e-12	6.48718e-12
CHF17_RS03650	CHF17_00723	topA_1	DNA topoisomerase III	7.75767	2.42653e-16	2.14055e-15
CHF17_RS03655	CHF17_00724		AbrB/MazE/SpoVT family DNA-binding domain-containing protein	-3.95072	1.83128e-10	8.86915e-10
CHF17_RS03665	CHF17_00726		helicase	2.645	1.96219e-15	1.56342e-14
CHF17_RS03670	CHF17_00727		DUF4368 domain-containing protein	3.90431	1.02468e-21	1.42366e-20
CHF17_RS03675	CHF17_00728		TnpV protein	2.39937	1.11564e-05	3.07319e-05
CHF17_RS03680	CHF17_00729	cat_1	type A-11 chloramphenicol O-acetyltransferase CatP	-2.32929	5.79636e-11	3.00357e-10
CHF17_RS03685	CHF17_00730		circadian clock protein KaiC	4.26975	3.53872e-12	2.16114e-11
CHF17_RS03690	CHF17_00731		plasmid recombination protein	6.70051	8.34949e-20	9.61706e-19
CHF17_RS03695	n/a		hypothetical protein	5.57756	0.000243944	0.000555624
CHF17_RS03700	CHF17_00732		helicase	2.96877	2.27191e-11	1.2409e-10
CHF17_RS03755	CHF17_00742		DUF961 domain-containing protein	12.9922	3.18631e-11	1.69454e-10
CHF17_RS03760	CHF17_00743		DUF961 domain-containing protein	12.5151	1.12952e-14	8.56973e-14
CHF17_RS03765	CHF17_00744		DNA translocase FtsK	11.8229	2.53168e-26	4.8102e-25
CHF17_RS03770	n/a		hypothetical protein	29.1953	1.58006e-05	4.25239e-05
CHF17_RS03775	CHF17_00745		XRE family transcriptional regulator	15.1199	1.87695e-47	6.3219e-46
CHF17_RS03780	CHF17_00746		hypothetical protein	8.5692	2.51856e-13	1.71216e-12
CHF17_RS03785	CHF17_00747		antirestriction protein ArdA	7.34016	1.067e-18	1.14587e-17
CHF17_RS03790	CHF17_00748		conjugal transfer protein	6.18001	4.93872e-14	3.5996e-13
CHF17_RS03795	CHF17_00749		ATP/GTP-binding protein	3.83497	2.51324e-13	1.71216e-12
CHF17_RS03815	n/a		tetracycline resistance protein	-4.12971	1.51389e-12	9.69848e-12
CHF17_RS03820	CHF17_00753	tet(M)	tetracycline resistance ribosomal protection protein Tet(M)	2.981	3.57165e-29	7.6344e-28
CHF17_RS03825	n/a		conjugal transfer protein	2.15473	1.19044e-06	3.66531e-06
CHF17_RS03835	n/a		hypothetical protein	2.37905	1.18617e-18	1.26165e-17
CHF17_RS03840	n/a		transcriptional regulator	3.35217	0.000948117	0.00196427
CHF17_RS03850	CHF17_00756		sigma-70 family RNA polymerase sigma factor	11.2783	3.57583e-09	1.49982e-08
CHF17_RS03855	CHF17_00757		helix-turn-helix domain-containing protein	5.28734	6.36477e-05	0.00015862
CHF17_RS03860	n/a		hypothetical protein	23.8786	0.000249261	0.000565992
CHF17_RS03865	CHF17_00758		excisionase	6.93926	0.000525184	0.00113977
CHF17_RS03885	n/a		hypothetical protein	2.16497	1.64902e-09	7.15971e-09
CHF17_RS03890	CHF17_00761		sigma-70 family RNA polymerase sigma factor	4.43217	1.02024e-16	9.3333e-16
CHF17_RS03895	n/a		conjugal transfer protein	3.93243	1.76557e-07	6.09449e-07
CHF17_RS03900	CHF17_00762		hypothetical protein	4.57553	2.47845e-07	8.37324e-07
CHF17_RS03960	CHF17_00775	ap1-2	hypothetical protein	2.77584	3.28274e-11	1.73751e-10
CHF17_RS03965	CHF17_00776	srtC1	class C sortase	2.70348	3.03783e-12	1.87586e-11
CHF17_RS03970	CHF17_00777	srtC2	class C sortase	2.12857	2.12394e-07	7.29754e-07
CHF17_RS03985	CHF17_00780		hypothetical protein	2.462	1.77099e-10	8.59588e-10
CHF17_RS03990	n/a		hypothetical protein	2.0109	0.000525874	0.00113977
CHF17_RS04000	n/a		hypothetical protein	2.55208	4.25702e-31	9.96143e-30
CHF17_RS04005	n/a		hypothetical protein	2.24203	8.19806e-33	2.07094e-31
CHF17_RS04010	CHF17_00783		hypothetical protein	2.34492	0.0206634	0.0333828
CHF17_RS04015	CHF17_00784		serine hydrolase	2.06019	3.59266e-24	6.00487e-23
CHF17_RS04030	CHF17_00788		multidrug ABC transporter permease	2.13576	4.53023e-25	8.18756e-24
CHF17_RS04035	CHF17_00789	cylX	hypothetical protein	-4.31541	2.72993e-25	5.05719e-24
CHF17_RS04040	CHF17_00790	cylD	hypothetical protein	-2.62854	8.88339e-10	3.98141e-09
CHF17_RS04045	CHF17_00791	cylG	SDR family oxidoreductase	-3.77671	1.65701e-18	1.75406e-17
CHF17_RS04050	CHF17_00792	acp	acyl carrier protein	-3.28403	1.0178e-16	9.3333e-16
CHF17_RS04055	CHF17_00793	cylZ	beta-hydroxyacyl-ACP dehydratase	-3.26838	5.01106e-16	4.33447e-15
CHF17_RS04060	CHF17_00794	cylA	ABC transporter ATP-binding protein	-2.8367	9.3441e-12	5.40936e-11
CHF17_RS04065	CHF17_00795	cylB	ABC transporter permease	-2.47366	1.17893e-08	4.67157e-08
CHF17_RS04070	CHF17_00796	cylE	B-hemolysin/cytolysin	-2.94176	3.10055e-10	1.4665e-09
CHF17_RS04075	CHF17_00797	cylF	aminomethyl transferase family protein	-3.55166	5.76751e-12	3.41898e-11
CHF17_RS04080	CHF17_00798	cylI	hypothetical protein	-3.29854	9.86621e-11	4.91298e-10
CHF17_RS04085	CHF17_00799	cylJ	hypothetical protein	-2.96708	1.24315e-17	1.23372e-16
CHF17_RS04090	CHF17_00800	cylK	hypothetical protein	-2.94966	2.20927e-21	2.92334e-20
CHF17_RS04110	CHF17_00804		hypothetical protein	2.03551	1.67037e-07	5.77486e-07
CHF17_RS04140	CHF17_00811		alpha/beta hydrolase	2.20294	4.68542e-10	2.17308e-09
CHF17_RS04170	CHF17_00817		DNA/RNA non-specific endonuclease	2.01883	8.54396e-16	7.16796e-15
CHF17_RS04180	CHF17_00819	fetA	ABC transporter ATP-binding protein	-6.22959	7.73438e-20	8.95496e-19
CHF17_RS04185	CHF17_00820	fetB	iron export ABC transporter permease subunit FetB	-7.11032	5.04384e-21	6.48118e-20
CHF17_RS04210	CHF17_00825		sugar transporter	2.10321	1.89415e-05	5.03071e-05
CHF17_RS04300	CHF17_00843		peptidase	-2.32947	1.63896e-10	7.98992e-10
CHF17_RS04370	CHF17_00857		group II intron reverse transcriptase/maturase	2.32893	7.39593e-22	1.04721e-20
CHF17_RS04440	CHF17_00871		U32 family peptidase	-2.5637	6.23132e-17	5.82027e-16
CHF17_RS04450	CHF17_00873		hypothetical protein	-2.1456	3.7193e-10	1.74106e-09
CHF17_RS04465	CHF17_00876	ribD	bifunctional diaminohydroxyphosphoribosylaminopyrimidine deaminase/5-amino-6-(5-phosphoribosylamino)uracil reductase RibD	-6.21092	3.22473e-11	1.71088e-10
CHF17_RS04470	CHF17_00877	ribE	riboflavin synthase	-4.48256	2.29181e-08	8.72377e-08
CHF17_RS04475	CHF17_00878	ribA	bifunctional 3,4-dihydroxy-2-butanone-4-phosphate synthase/GTP cyclohydrolase II	-5.61365	9.63311e-10	4.30008e-09
CHF17_RS04480	CHF17_00879	ribH	6,7-dimethyl-8-ribityllumazine synthase	-6.82111	6.14705e-07	1.96617e-06
CHF17_RS04575	CHF17_00898		MFS transporter	-2.6431	5.78391e-08	2.09408e-07
CHF17_RS04585	CHF17_00900		cell surface protein	2.97856	1.37126e-23	2.10228e-22
CHF17_RS04595	CHF17_00903		PH domain-containing protein	-2.04718	2.90229e-05	7.59033e-05
CHF17_RS04675	CHF17_00919		PRD domain-containing protein	2.22842	8.18997e-24	1.3193e-22
CHF17_RS04695	CHF17_00923	garK	glycerate kinase	2.96596	1.33583e-08	5.26518e-08
CHF17_RS04700	CHF17_00924	gntP	GntP family permease	4.2253	2.12094e-15	1.68159e-14
CHF17_RS04720	CHF17_00928	pcl1	VIT family protein	-7.05321	2.27889e-20	2.72364e-19
CHF17_RS04815	CHF17_00946	thiT	energy-coupled thiamine transporter ThiT	-2.45372	9.84343e-05	0.000237331
CHF17_RS04895	CHF17_00960		hypothetical protein	3.85878	2.72611e-17	2.65796e-16
CHF17_RS04900	CHF17_00961		hypothetical protein	2.86899	2.16708e-11	1.18949e-10
CHF17_RS04995	CHF17_00980	glgB	1,4-alpha-glucan branching protein GlgB	-2.04461	7.75416e-11	3.92654e-10
CHF17_RS05130	CHF17_01008		branched-chain alpha-keto acid dehydrogenase subunit E2	2.5096	5.76942e-07	1.85607e-06
CHF17_RS05135	CHF17_01009		dihydrolipoyl dehydrogenase	2.15822	9.82605e-12	5.65097e-11
CHF17_RS05145	n/a		hypothetical protein	2.51442	1.39985e-20	1.70048e-19
CHF17_RS05150	CHF17_01011		group II intron reverse transcriptase/maturase	2.33165	2.68998e-22	3.9341e-21
CHF17_RS05275	CHF17_01035	cat_2	antibiotic acetyltransferase	-2.29411	1.7246e-14	1.2822e-13
CHF17_RS05335	CHF17_01046	phnA	hypothetical protein	-2.1652	0.000785502	0.00164733
CHF17_RS05360	CHF17_01051	coaA	type I pantothenate kinase	-2.09182	1.82417e-06	5.48731e-06
CHF17_RS05380	CHF17_01055		ABC transporter ATP-binding protein	-2.14512	6.71785e-15	5.19725e-14
CHF17_RS05460	CHF17_01071		peptidase S41	2.20921	1.0043e-13	7.06504e-13
CHF17_RS05570	CHF17_01093		hypothetical protein	-2.19101	8.97277e-16	7.47059e-15
CHF17_RS05635	CHF17_01106		iron ABC transporter ATP-binding protein	2.14136	4.43409e-18	4.5009e-17
CHF17_RS05640	CHF17_01107		hypothetical protein	2.23394	7.34783e-18	7.39105e-17
CHF17_RS05665	CHF17_01112		L,D-transpeptidase	-2.23898	6.02158e-06	1.71395e-05
CHF17_RS05690	n/a		hypothetical protein	-2.0216	0.000867098	0.00180652
CHF17_RS05695	n/a		hypothetical protein	-4.0903	1.23465e-11	6.98379e-11
CHF17_RS05715	n/a		hypothetical protein	-2.12687	3.03296e-05	7.91472e-05
CHF17_RS05725	n/a		hypothetical protein	-8.35697	7.71851e-17	7.14927e-16
CHF17_RS05730	CHF17_01122		hypothetical protein	-8.26071	1.79755e-16	1.59838e-15
CHF17_RS05735	CHF17_01123		hypothetical protein	-7.86121	4.3933e-18	4.47996e-17
CHF17_RS05740	CHF17_01124	essC	type VII secretion protein EssC	-11.7809	9.91302e-24	1.55188e-22
CHF17_RS05745	CHF17_01125	essB	type VII secretion protein EssB	-14.6146	1.64822e-44	5.31013e-43
CHF17_RS05750	CHF17_01126		hypothetical protein	-21.8335	3.91514e-66	1.85178e-64
CHF17_RS05755	CHF17_01127	essA	type VII secretion protein EssA	-16.9045	7.07754e-49	2.45834e-47
CHF17_RS05760	CHF17_01128		phage infection protein	-17.3294	3.41316e-58	1.4316e-56
CHF17_RS05765	CHF17_01129		hypothetical protein	-21.8618	3.76606e-69	1.86043e-67
CHF17_RS05770	CHF17_01130		hypothetical protein	-18.8567	1.55314e-50	5.95283e-49
CHF17_RS05775	CHF17_01131	carB	carbamoyl-phosphate synthase large subunit	-83.4544	2.98324e-136	1.89479e-134
CHF17_RS05780	CHF17_01132	carA-1	carbamoyl-phosphate synthase small subunit	-90.2166	3.15919e-131	1.89807e-129
CHF17_RS05785	CHF17_01133	pyrB	aspartate carbamoyltransferase catalytic subunit	-97.6987	4.65728e-183	3.69755e-181
CHF17_RS05790	CHF17_01134	pyrC	dihydroorotase	-30.0903	2.07115e-249	3.06944e-247
CHF17_RS05795	CHF17_01135	pyrE	orotate phosphoribosyltransferase	-40.7849	0	0
CHF17_RS05800	CHF17_01136	pyrF	orotidine-5'-phosphate decarboxylase	-46.8106	0	0
CHF17_RS05820	CHF17_01140	asd	aspartate-semialdehyde dehydrogenase	-2.1242	1.44202e-19	1.61086e-18
CHF17_RS05835	CHF17_01143	fhs	formate--tetrahydrofolate ligase	-2.19891	2.82344e-08	1.06201e-07
CHF17_RS05945	CHF17_01165	xylM	tautomerase	-7.97428	5.40119e-35	1.42939e-33
CHF17_RS05950	CHF17_01166		FAD	-2.42839	1.53457e-07	5.32191e-07
CHF17_RS05955	CHF17_01167		NAD(P)H-dependent oxidoreductase	-2.54192	5.32607e-08	1.94415e-07
CHF17_RS05960	CHF17_01168		NAD(P)H-dependent oxidoreductase	-2.58846	1.46797e-08	5.74524e-08
CHF17_RS05980	CHF17_01172	guaC	GMP reductase	-2.806	2.76795e-16	2.43208e-15
CHF17_RS06085	CHF17_01193		ClC family H(+)/Cl(-) exchange transporter	-2.00439	1.28562e-08	5.07628e-08
CHF17_RS06175	CHF17_01213		hypothetical protein	-3.09586	7.58687e-20	8.83017e-19
CHF17_RS06255	CHF17_01229		PaaI family thioesterase	-3.28709	1.29763e-14	9.8117e-14
CHF17_RS06260	CHF17_01230	uraA	uracil permease	-36.895	3.34095e-105	1.81145e-103
CHF17_RS06300	CHF17_01238		tRNA-Gln	-2.78582	4.43547e-10	2.06277e-09
CHF17_RS06305	CHF17_01239		tRNA-Tyr	-3.14361	3.80109e-08	1.41775e-07
CHF17_RS06310	CHF17_01240		DUF2969 domain-containing protein	-2.10485	9.83773e-12	5.65097e-11
CHF17_RS06485	CHF17_01276		phosphonate ABC transporter ATP-binding protein	-2.33023	1.50698e-25	2.81514e-24
CHF17_RS06495	CHF17_01278		peptide ABC transporter substrate-binding protein	-2.2328	1.83661e-20	2.20691e-19
CHF17_RS06505	CHF17_01280	budA	acetolactate decarboxylase	2.02961	5.01604e-05	0.000126568
CHF17_RS06510	CHF17_01281	alsS	acetolactate synthase AlsS	2.10587	7.90002e-05	0.000194052
CHF17_RS06580	CHF17_01295		hypothetical protein	-3.2622	7.98374e-78	4.0336e-76
CHF17_RS06585	n/a		hypothetical protein	-3.17588	2.99659e-17	2.89627e-16
CHF17_RS06620	CHF17_01302		DUF3042 domain-containing protein	-4.70117	6.33609e-16	5.41735e-15
CHF17_RS06625	CHF17_01303		ethanolamine utilization protein EutK	-2.03792	9.14498e-11	4.56838e-10
CHF17_RS06630	CHF17_01305		pullulanase	3.04298	9.79989e-31	2.26929e-29
CHF17_RS06745	CHF17_01330		hypothetical protein	3.64913	1.31889e-20	1.64567e-19
CHF17_RS06750	n/a		LysR family transcriptional regulator	4.06416	1.59016e-16	1.43115e-15
CHF17_RS06755	n/a		IS3 family transposase	2.488	1.05044e-33	2.68406e-32
CHF17_RS06760	CHF17_01333		IS3-like element ISSag2 family transposase	2.39895	1.53316e-47	5.24341e-46
CHF17_RS06850	n/a		hypothetical protein	2.31531	5.8486e-07	1.87882e-06
CHF17_RS06905	CHF17_01361	udpK	diacylglycerol kinase family lipid kinase	2.81055	1.53186e-09	6.67711e-09
CHF17_RS06910	CHF17_01362		hypothetical protein	2.20549	4.58594e-32	1.1081e-30
CHF17_RS06965	CHF17_01373		MarR family transcriptional regulator	-2.50063	8.98993e-28	1.83345e-26
CHF17_RS06970	CHF17_01374		bifunctional metallophosphatase/5'-nucleotidase	-15.0128	5.8754e-50	2.14115e-48
CHF17_RS07030	CHF17_01387		DUF2127 domain-containing protein	3.26723	3.73469e-45	1.22091e-43
CHF17_RS07050	CHF17_01391		peptidoglycan branched peptide synthesis protein	-2.83703	3.91312e-24	6.49169e-23
CHF17_RS07055	CHF17_01392		hypothetical protein	-2.2396	4.11193e-08	1.52856e-07
CHF17_RS07155	CHF17_01412	rpmA	50S ribosomal protein L27	-4.93821	7.5777e-24	1.22958e-22
CHF17_RS07200	CHF17_01421		hypothetical protein	-2.08124	3.99906e-07	1.31313e-06
CHF17_RS07210	CHF17_01424		accessory Sec system glycosyltransferase GtfA	-2.24667	4.18797e-10	1.95585e-09
CHF17_RS07240	CHF17_01430	clfB	cell wall anchor protein	-3.32814	3.99385e-51	1.5576e-49
CHF17_RS07300	CHF17_01442		ferredoxin	-2.94695	1.35156e-27	2.73139e-26
CHF17_RS07390	CHF17_01460		sortase	2.84281	4.02629e-16	3.49627e-15
CHF17_RS07395	CHF17_01461		hypothetical protein	2.24842	6.10184e-09	2.48888e-08
CHF17_RS07400	CHF17_01462		class C sortase	2.43195	1.08858e-09	4.83981e-09
CHF17_RS07405	CHF17_01463		hypothetical protein	2.03102	9.19471e-06	2.55179e-05
CHF17_RS07410	CHF17_01464	inlA	hypothetical protein	2.18781	6.86256e-06	1.93843e-05
CHF17_RS07415	CHF17_01465		signal peptidase I	2.13817	5.89149e-07	1.88987e-06
CHF17_RS07420	CHF17_01466		hypothetical protein	2.09968	4.01762e-07	1.31728e-06
CHF17_RS07475	CHF17_01477		DUF2304 domain-containing protein	-2.11692	2.03285e-35	5.44462e-34
CHF17_RS07525	CHF17_01488	rpsU	30S ribosomal protein S21	-2.48886	1.08496e-06	3.35448e-06
CHF17_RS07530	CHF17_01489		YkgJ family cysteine cluster protein	-2.15909	1.10992e-06	3.42212e-06
CHF17_RS07535	CHF17_01490		amino acid ABC transporter substrate-binding protein	-2.42957	1.43306e-39	4.2476e-38
CHF17_RS07580	CHF17_01499		hypothetical protein	-2.27363	4.67016e-17	4.4557e-16
CHF17_RS07610	CHF17_01506		peptidase	4.49313	4.0531e-101	2.14525e-99
CHF17_RS07615	CHF17_01507		peptidase	5.45741	1.45335e-68	7.02346e-67
CHF17_RS07875	CHF17_01552		ABC transporter ATP-binding protein	11.9958	4.40265e-127	2.57555e-125
CHF17_RS07880	CHF17_01554	nikD	ABC transporter ATP-binding protein	29.1508	6.6378e-229	8.19768e-227
CHF17_RS07885	CHF17_01555	nikC	ABC transporter permease	74.7006	9.17737e-308	2.04013e-305
CHF17_RS07890	CHF17_01556	nikB	ABC transporter permease	59.5185	0	0
CHF17_RS07895	CHF17_01557	nikA	nickel ABC transporter, nickel/metallophore periplasmic binding protein	40.289	0	0
CHF17_RS07930	CHF17_01564		DUF3397 domain-containing protein	3.58636	1.95327e-24	3.36598e-23
CHF17_RS07935	CHF17_01566		IS3-like element IS861 family transposase	2.85805	1.50449e-52	5.97227e-51
CHF17_RS07955	CHF17_01570	mtsC	metal ABC transporter permease	20.5173	2.29535e-189	1.96253e-187
CHF17_RS07960	CHF17_01571	mtsB	metal ABC transporter ATP-binding protein	15.2289	2.74997e-193	2.54716e-191
CHF17_RS07965	CHF17_01572	mtsA	metal ABC transporter substrate-binding protein	7.75407	3.7727e-61	1.67734e-59
CHF17_RS07980	CHF17_01575		hypothetical protein	-2.29796	2.98376e-16	2.61138e-15
CHF17_RS08030	CHF17_01585		aminoacyl-tRNA synthetase	-2.93375	1.34692e-26	2.58121e-25
CHF17_RS08125	CHF17_01603		acetyltransferase	-2.10676	1.85143e-12	1.16924e-11
CHF17_RS08130	CHF17_01604	serC	3-phosphoserine/phosphohydroxythreonine transaminase	-2.69075	4.2989e-24	7.07886e-23
CHF17_RS08250	CHF17_01626	rluB	rRNA pseudouridine synthase	2.0091	3.71042e-12	2.25362e-11
CHF17_RS08290	CHF17_01634		hypothetical protein	-2.12234	1.21775e-11	6.91633e-11
CHF17_RS08410	CHF17_01657		hypothetical protein	-3.70228	2.14053e-13	1.46412e-12
CHF17_RS08490	CHF17_01673		amino acid ABC transporter substrate-binding protein	-2.45436	7.88337e-25	1.40198e-23
CHF17_RS08495	CHF17_01674		glutamine amidotransferase	-2.57318	1.38525e-21	1.87768e-20
CHF17_RS08500	n/a		hypothetical protein	-5.42222	1.32512e-20	1.64567e-19
CHF17_RS08525	CHF17_01678		hypothetical protein	2.51277	3.50428e-08	1.31145e-07
CHF17_RS08530	CHF17_01679	endA_2	hypothetical protein	3.97301	9.09079e-21	1.14823e-19
CHF17_RS08535	CHF17_01680		hypothetical protein	9.59261	3.18982e-23	4.82379e-22
CHF17_RS08545	CHF17_01683	dhaS	dihydroxyacetone kinase transcriptional activator DhaS	2.09603	3.00285e-08	1.12569e-07
CHF17_RS08550	n/a		hypothetical protein	6.21011	4.01155e-13	2.65407e-12
CHF17_RS08555	CHF17_01684	dhaK	dihydroxyacetone kinase subunit DhaK	4.43695	1.50705e-30	3.41854e-29
CHF17_RS08560	CHF17_01685	dhaL	dihydroxyacetone kinase subunit L	2.34288	2.33625e-07	7.92947e-07
CHF17_RS08565	CHF17_01686		PTS-dependent dihydroxyacetone kinase phosphotransferase subunit DhaM	2.25604	5.17161e-10	2.39012e-09
CHF17_RS08570	CHF17_01687	glpF-2	aquaporin family protein	2.30234	6.18364e-16	5.30742e-15
CHF17_RS08600	CHF17_01694		ribosome silencing factor	-2.34311	2.15125e-29	4.64294e-28
CHF17_RS08655	CHF17_01705	ppdK	pyruvate, phosphate dikinase	-2.62712	4.9558e-14	3.60024e-13
CHF17_RS08660	CHF17_01706		phosphoenolpyruvate synthase regulatory protein	-3.61625	4.50363e-19	4.93181e-18
CHF17_RS08665	CHF17_01707		transcriptional regulator	-2.89306	1.48287e-14	1.1099e-13
CHF17_RS08710	CHF17_01716		aldo/keto reductase	2.02228	3.13874e-24	5.28593e-23
CHF17_RS08765	CHF17_01727	scrR	LacI family transcriptional regulator	2.0205	7.23984e-15	5.56892e-14
CHF17_RS08790	n/a		hypothetical protein	2.03405	8.54481e-16	7.16796e-15
CHF17_RS08795	CHF17_01731		DUF4176 domain-containing protein	2.05481	1.01759e-15	8.40929e-15
CHF17_RS08805	CHF17_01732		hypothetical protein	2.43316	2.86165e-24	4.85606e-23
CHF17_RS08815	CHF17_01734		hypothetical protein	2.98009	1.20449e-19	1.36611e-18
CHF17_RS08820	n/a		hypothetical protein	2.74144	2.7551e-12	1.71557e-11
CHF17_RS08945	CHF17_01757	pflB	formate C-acetyltransferase	-3.31182	1.30406e-14	9.82686e-14
CHF17_RS08950	CHF17_01758		FMN-binding protein	-2.74759	1.10984e-10	5.47044e-10
CHF17_RS08970	CHF17_01763		aquaporin family protein	-2.06838	6.94294e-07	2.2112e-06
CHF17_RS09035	CHF17_01776		hypothetical protein	2.13373	3.07001e-10	1.45825e-09
CHF17_RS09050	CHF17_01777		nucleoid-associated protein, YbaB/EbfC family	-5.14012	8.16162e-16	6.92492e-15
CHF17_RS09070	CHF17_01781		DUF536 domain-containing protein	-2.1153	9.30718e-10	4.16295e-09
CHF17_RS09085	CHF17_01784	rpsN	30S ribosomal protein S14	-2.7352	4.2757e-09	1.77994e-08
CHF17_RS09245	CHF17_01816		DUF1310 domain-containing protein	-2.243	4.99719e-09	2.06099e-08
CHF17_RS09260	CHF17_01819	dltB	D-alanyl-lipoteichoic acid biosynthesis protein DltB	2.35645	4.29234e-43	1.32526e-41
CHF17_RS09265	CHF17_01820	dltA	D-alanine--poly(phosphoribitol) ligase	2.17201	1.46345e-29	3.18946e-28
CHF17_RS09275	CHF17_01822		two-component sensor histidine kinase	2.50631	3.7718e-62	1.71117e-60
CHF17_RS09300	CHF17_01827		glycine/betaine ABC transporter permease	-2.38978	2.66921e-41	8.1283e-40
CHF17_RS09305	CHF17_01828		glycine betaine/L-proline ABC transporter ATP-binding protein	-2.48673	6.10397e-27	1.19027e-25
CHF17_RS09310	n/a		hypothetical protein	-4.23092	3.72022e-10	1.74106e-09
CHF17_RS09325	CHF17_01831		transcription antiterminator	-4.10362	3.39738e-43	1.06372e-41
CHF17_RS09335	CHF17_01833		carbohydrate kinase	3.42442	8.14388e-11	4.11451e-10
CHF17_RS09340	CHF17_01834		amidohydrolase	2.27979	3.4325e-07	1.13548e-06
CHF17_RS09345	CHF17_01835		PTS galactitol transporter subunit IIC	3.23839	1.03771e-10	5.1377e-10
CHF17_RS09370	CHF17_01840		L-ribulose-5-phosphate 4-epimerase	-2.19853	4.58092e-05	0.000116515
CHF17_RS09390	CHF17_01844		PTS ascorbate transporter subunit IIB	-3.62572	8.85138e-05	0.00021528
CHF17_RS09395	CHF17_01845		PTS ascorbate transporter subunit IIC	-3.23979	8.18729e-06	2.28648e-05
CHF17_RS09405	CHF17_01847		hypothetical protein	-2.02602	8.44666e-11	4.25781e-10
CHF17_RS09470	CHF17_01860		hypothetical protein	-2.08718	1.34239e-08	5.28164e-08
CHF17_RS09485	CHF17_01863	ahpC	peroxiredoxin	2.14536	4.4468e-12	2.67169e-11
CHF17_RS09490	CHF17_01864	ahpF	alkyl hydroperoxide reductase subunit F	2.66781	9.10093e-14	6.4637e-13
CHF17_RS09495	CHF17_01865	tRNA	tRNA-Cys	2.81913	6.88798e-10	3.1377e-09
CHF17_RS09525	CHF17_01871		MFS transporter	3.26252	1.14803e-40	3.44875e-39
CHF17_RS09530	n/a		hypothetical protein	2.7851	4.15441e-27	8.24576e-26
CHF17_RS09660	CHF17_01896		NADP-dependent malic enzyme	2.28204	2.74842e-06	8.14633e-06
CHF17_RS09665	CHF17_01897		L-malate permease	3.08247	1.59841e-15	1.27816e-14
CHF17_RS09700	CHF17_01904		aldose 1-epimerase family protein	2.21012	1.30866e-24	2.27277e-23
CHF17_RS09715	n/a		IS3-like element IS861 family transposase	2.18271	2.01961e-32	4.98843e-31
CHF17_RS09730	CHF17_01912		exo-alpha-sialidase	-2.1084	1.2572e-12	8.10077e-12
CHF17_RS09775	CHF17_01921	cpdB	bifunctional 2',3'-cyclic-nucleotide 2'-phosphodiesterase/3'-nucleotidase	-7.85778	4.89218e-22	7.01633e-21
CHF17_RS09910	CHF17_01947	pstC	phosphate ABC transporter permease subunit PstC	3.13236	2.30721e-05	6.06257e-05
CHF17_RS09920	CHF17_01949		thymidylate kinase	2.51615	4.2733e-13	2.81886e-12
CHF17_RS09925	CHF17_01951		16S rRNA (uracil(1498)-N(3))-methyltransferase	2.6557	3.63359e-12	2.21301e-11
CHF17_RS09930	CHF17_01952	prmA	50S ribosomal protein L11 methyltransferase	3.68561	7.9373e-10	3.5863e-09
CHF17_RS09975	n/a		hypothetical protein	-7.17228	1.62838e-31	3.89234e-30
CHF17_RS09980	CHF17_01960	tRNA	tRNA-Lys	-7.426	3.03414e-28	6.24527e-27
CHF17_RS09995	CHF17_01963		hypothetical protein	-2.31283	7.71672e-11	3.92546e-10
CHF17_RS10005	CHF17_01965		hypothetical protein	2.27633	1.33303e-07	4.65932e-07
CHF17_RS10010	CHF17_01966		CHAP domain-containing protein	2.36695	3.70554e-09	1.54841e-08
CHF17_RS10015	n/a		membrane protein	-3.94196	8.12153e-22	1.13548e-20
CHF17_RS10020	CHF17_01967		hypothetical protein	-2.49821	3.22927e-06	9.48303e-06
CHF17_RS10030	CHF17_01969		conjugal transfer protein	2.5199	8.54004e-11	4.29514e-10
CHF17_RS10035	CHF17_01970		hypothetical protein	2.19892	1.46387e-08	5.73929e-08
CHF17_RS10040	CHF17_01971		conjugal transfer protein	2.92671	2.47616e-24	4.23424e-23
CHF17_RS10055	CHF17_01974		hypothetical protein	3.35902	2.42111e-18	2.51501e-17
CHF17_RS10060	CHF17_01975		hypothetical protein	2.9991	2.80097e-34	7.24018e-33
CHF17_RS10065	CHF17_01976		hypothetical protein	2.24741	1.78737e-12	1.132e-11
CHF17_RS10070	CHF17_01977		hypothetical protein	-3.31132	7.30701e-17	6.79643e-16
CHF17_RS10075	CHF17_01978	recF_1	transporter	-2.56674	1.58052e-13	1.09455e-12
CHF17_RS10080	CHF17_01979		XRE family transcriptional regulator	3.0511	8.21618e-07	2.58705e-06
CHF17_RS10095	CHF17_01982		cell division protein FtsK	-3.60853	2.28738e-23	3.48278e-22
CHF17_RS10100	CHF17_01983		hypothetical protein	-4.18142	1.56067e-15	1.25248e-14
CHF17_RS10105	CHF17_01984		hypothetical protein	-4.09311	6.5698e-09	2.66996e-08
CHF17_RS10115	CHF17_01986		hypothetical protein	2.02413	1.06754e-20	1.34076e-19
CHF17_RS10120	CHF17_01987		hypothetical protein	2.93328	1.07546e-08	4.27681e-08
CHF17_RS10125	CHF17_01988		hypothetical protein	3.27038	1.67236e-13	1.15455e-12
CHF17_RS10130	CHF17_01989		hypothetical protein	3.30768	3.46936e-12	2.12462e-11
CHF17_RS10135	CHF17_01990	xre	XRE family transcriptional regulator	2.62812	2.91954e-11	1.56013e-10
CHF17_RS10175	CHF17_01999		ISL3 family transposase	3.18	1.09391e-36	3.03971e-35
CHF17_RS10180	CHF17_02000	merA	mercury(II) reductase	5.60387	3.3082e-44	1.05059e-42
CHF17_RS10185	CHF17_02001	merR	Hg(II)-responsive transcriptional regulator	7.74968	9.73668e-55	3.93539e-53
CHF17_RS10190	CHF17_02002	mntH2	divalent metal cation transporter	17.1631	1.65371e-190	1.47048e-188
CHF17_RS10205	CHF17_02005		YydF family exported signaling peptide	-2.36511	8.58454e-14	6.13615e-13
CHF17_RS10300	n/a		IS3-like element IS861 family transposase	2.1624	1.93294e-32	4.828e-31
CHF17_RS10305	CHF17_02026		PAP2 family protein	2.81992	1.84764e-21	2.47427e-20
CHF17_RS10310	CHF17_02027		hypothetical protein	-2.84631	1.59897e-08	6.20334e-08
CHF17_RS10405	CHF17_02046	mfs1	MFS transporter	-60.8212	3.00903e-125	1.71515e-123
CHF17_RS10410	CHF17_02047		patatin family protein	-2.48713	3.39794e-09	1.4279e-08
CHF17_RS10435	CHF17_02052	secE	preprotein translocase subunit SecE	-4.56669	2.09964e-16	1.85956e-15
CHF17_RS10440	n/a		50S ribosomal protein L33	-5.14653	1.05224e-24	1.84184e-23
CHF17_RS10500	CHF17_02064		ABC transporter ATP-binding protein	2.22643	8.23513e-05	0.000201043
CHF17_RS10505	n/a		ABC transporter permease	2.51709	1.55235e-05	4.19306e-05
CHF17_RS10545	CHF17_02074	nrdD	anaerobic ribonucleoside-triphosphate reductase	-2.522	4.50838e-11	2.35815e-10
CHF17_RS10610	n/a		hypothetical protein	-3.59487	2.09101e-10	1.00396e-09
CHF17_RS10615	CHF17_02087		cold-shock protein	-3.67418	8.91695e-09	3.59101e-08
CHF17_RS10660	CHF17_02096	rpmF	50S ribosomal protein L32	-2.2481	0.00014411	0.000341168
CHF17_RS10725	CHF17_02108	ykoI	peptidase	8.73598	6.56626e-60	2.86211e-58
CHF17_RS10750	CHF17_02113	argF-1	ornithine carbamoyltransferase 1, catabolic	2.49136	1.77347e-08	6.82082e-08
CHF17_RS10755	CHF17_02114		sensor histidine kinase	2.30801	1.16555e-11	6.64363e-11
CHF17_RS10760	CHF17_02115		hypothetical protein	2.16432	3.52404e-11	1.86079e-10
CHF17_RS10785	CHF17_02120		DUF1304 domain-containing protein	2.10512	2.12563e-15	1.68159e-14
CHF17_RS10845	CHF17_02132		hypothetical protein	2.00146	2.94741e-07	9.83797e-07
CHF17_RS10850	CHF17_02133		hypothetical protein	2.30796	4.69222e-10	2.17308e-09
CHF17_RS10855	CHF17_02134		hypothetical protein	2.82369	9.42659e-15	7.20114e-14
CHF17_RS10860	CHF17_02135		hypothetical protein	2.873	2.42853e-12	1.52504e-11
CHF17_RS10865	CHF17_02137		hypothetical protein	3.55737	1.38366e-21	1.87768e-20
CHF17_RS10955	CHF17_02156	sdaAB	L-serine ammonia-lyase, iron-sulfur-dependent, subunit beta	-2.05548	7.27492e-11	3.71773e-10
CHF17_RS10970	CHF17_02159		peptidoglycan-binding protein LysM	2.0993	1.70138e-11	9.52688e-11
CHF17_RS11005	CHF17_02167		S4 domain-containing protein YaaA	-2.35965	3.3625e-22	4.88552e-21
CHF17_RS11015	CHF17_02169		sugar transporter	2.57826	1.14848e-23	1.78536e-22
CHF17_RS11045	CHF17_02175	arcA	arginine deiminase	21.1564	2.66782e-211	2.96529e-209
CHF17_RS11050	n/a		GNAT family N-acetyltransferase	16.8107	7.44407e-263	1.27294e-260
CHF17_RS11055	CHF17_02177	argF-2	ornithine carbamoyltransferase	29.0149	0	0
CHF17_RS11060	CHF17_02178	arcD	arginine-ornithine antiporter	28.1631	0	0
CHF17_RS11065	CHF17_02179	arcC-2	carbamate kinase	23.4799	1.28812e-207	1.30159e-205
CHF17_RS11100	CHF17_02186	tRNA	tRNA-Glu	-2.05227	0.0010081	0.00208271
CHF17_RS11105	CHF17_02187	tRNA	tRNA-Arg	-2.34921	1.2731e-09	5.57107e-09
CHF17_RS11110	CHF17_02188	rlmH	23S rRNA (pseudouridine(1915)-N(3))-methyltransferase RlmH	-2.07827	1.21207e-09	5.33551e-09
